# Supplementary material for: Translating DREAMS into practice: Early lessons from implementation in six settings
Source: PLoS One. 2018 Dec 13;13(12):e0208243. doi: 10.1371/journal.pone.0208243 (PMC6292585; doi:10.1371/journal.pone.0208243)
Supplement: S1 Table — (XLSX) [file pone.0208243.s016.xlsx]

## Sheet: Guide
	Tracking the Implementation of DREAMS Programs
	This file contains a Gantt chart to track the implementation of DREAMS programs.
	Each partner in the DREAMS Impact Evaluation is asked to use this tool to track the roll out of DREAMS programs in their area, on a monthly basis.
	Instructions for use:
	1) When first using this tool, please flag programs which are not relevant at your site by selecting "NA" from the drop-down menus in the column "Applicable in this setting?" i.e., there are no plans to implement the program through DREAMS or other funders.
	Please flag relevant programs to your site by selecting "Ap" (Applicable).
	Rows for programs that will not be implemented in your site may be hidden later for easier use of the chart, once they have been marked "NA".
	Please do not delete these "NA" programs, as we wish to have a record of all programs whether implemented or not.
	For programs that will be or are implemented at each site, please select which IP will be providing the service - if there are sub-contracts for implementation, please note that in the appropriate colum (for notes on IP).
	2) For months which have already passed: Please use the drop-down menu to specify (retrospectively) whether each program was 1) in preparation, but not yet implemented, 2) Implemented, but no participants, 3) Implemented and has participants, 4) Stopped/Suspended, 5) are being implemented but are provided and exclusively funded by non-DREAMS / non-US Govt funding or 6) the program is applicable t…
	For example, if mobile clinic HIV testing was in preparation beginning in October 2015, then the drop down menu for the cell corresponding to "Mobile clinic HIV testing" and October 2015 should be used to select "Prep".
									KEY		Notes on which category to choose…
									Preparation (but not implementation)	Prep	Choose if DREAMS plans are underway but not started yet (even if the intervention is already offered by other funders)
									Implementation with DREAMS funding, but no participants	ImpNP	Choose if currently being implemented, and fully or partially funded by DREAMS, but services have not yet been accessed
									Implementation with DREAMS funding is underway	Imp	Choose if currently being implemented, and fully or partially funded by DREAMS
									Stopped / Suspended (after having started)	Stop	Choose if DREAMS is no longer funding this activity (even if it continues to be offered through other funding)
									Provided & exclusively funded by non-US Govt funder	nonDREAMS	Choose if no plans to fund this through DREAMS / US Govt, and being funded by other sources
									Not planned or started yet	not	Choose if this program is applicable to your site, but is not yet in planning or being implemented
	This will result in a color coded cell:
	3) Moving forward: For each month, please use the drop-down menu to record updates for each program at your site using the drop down options.
	Notes:
	Please use the column "Country Notes Regarding Programmes" to record relevant information such as if this program is only being implemented in certain areas of your site, or issues with delivery.
	Our priority is to know about DREAMS programs, so DREAMS programs take precedent over non-DREAMS programs when using this chart:
	In months when programs are being provided and exclusively funded by non-DREAMS (non-US Govt) funder and the program is in preparation or implemented by DREAMS funding then specify the DREAMS relevant information in that month.
	For example, in a given month if facility-based HIV testing and counselling is happening in your area but only through non-DREAMS funded programs, then indicate that this is a non-DREAMS service (purple).
	If the next month the non-DREAMS program is still present, but preparations begin for the same services to be provided by DREAMS funding, specify this as "Prep" rather than "non-DREAMS".

## Sheet: Site X
	S1 Table. Timeline of Implementation of DREAMS Programs in one impact evaluation setting (Site X)			2015				2016												2017
		Applicable to this setting?	Country-specific Notes	S	O	N	D	Jan	F	M	Ap	M	Jun	Jul	Au	S	O	N	D	Jan	F	M	Ap	M	Jun	Jul	Au
1	Interventions to empower girls & young women
1a	HIV testing and counseling		Funding for DREAMS was obtained on 28th Dec 2015
	Facility based (PITC, VTC)	N/A	Offered in safe spaces																										KEY
	Mobile clinic HIV testing	N/A	Under outreach within safe spaces																										Preparation (but not implementation)	Prep
	Home based HIV testing	N/A	Encourage girls to test in safe spaces																										Implementation with DREAMS funding, but no participants	ImpNP
	Family testing	Ap	Done under Family Matters program (see below)- at some point in this program parents are required to go for HTC services																										Implementation underway	Imp
	Self-testing	Ap	Intend to do once national guidelines are out																										Stopped / Suspended (after having started)	Stop
	Partner testing	Ap									Prep	Prep	Imp	Imp	Imp	Imp	Imp	Imp	Imp	Imp	Imp	Imp	Imp	Imp	Imp	Imp	Imp		Provided & exclusively funded by non-US Govt funder	non
	Outreach within safe spaces	Ap						Prep	Prep	Prep	Imp	Imp	Imp	Imp	Imp	Imp	Imp	Imp	Imp	Imp	Imp	Imp	Imp	Imp	Imp	Imp	Imp		Not planned or started yet	not
1b	HIV/STI Prevention																												Ap
	Condom promotion (education) & provision																												N/A
	at health facilities	Ap	Only done through safe spaces
	in the community	Ap	Done in safe spaces for AGYWs and for the rest of the community. Was done from before under another program, thus no preparation needed.	non	non	non	non	Imp	Imp	Imp	Imp	Imp	Imp	Imp	Imp	Imp	Imp	Imp	Imp	Imp	Imp	Imp	Imp	Imp	Imp	Imp	Imp
	PrEP	Ap												Prep	Prep	Prep	Prep	Prep	Prep	Imp	Imp	Imp	Imp	Imp	Imp	Imp	Imp
	PEP	Ap						non	non	non	non	non	non	non	non	non	non	non	non	non	non	non	non	non	non	non	ImpNP
	STI screening	Ap		non	non	non	non	non	non	non	Imp	Imp	Imp	Imp	Imp	Imp	Imp	Imp	Imp	Imp	Imp	Imp	Imp	Imp	Imp	Imp	Imp
	STI treatment	Ap					Prep	Prep	Prep	Prep	Imp	Imp	Imp	Imp	Imp	Imp	Imp	Imp	Imp	Imp	Imp	Imp	Imp	Imp	Imp	Imp	Imp
1c	Expand & improve contraceptive method mix
	Counselling on contraception/family planning ( education)	Ap		non	non	non	non	non	non	non	Imp	Imp	Imp	Imp	Imp	Imp	Imp	Imp	Imp	Imp	Imp	Imp	Imp	Imp	Imp	Imp	Imp
	Provision of contraceptive methods/supplies	Ap									Imp	Imp	Imp	Imp	Imp	Imp	Imp	Imp	Imp	Imp	Imp	Imp	Imp	Imp	Imp	Imp	ImpNP
	Emergency contraception	Ap	Now being done by linkage but are considering it in the future. Started during girl roster level.					Imp	Imp	Imp	Imp	Imp	Imp	Imp	Imp	Imp	Imp	Imp	Imp	ImpNP	Imp	ImpNP	ImpNP	Imp	Imp	ImpNP	ImpNP
1d	Protective / social asset building		This is done under safe spaces for DREAM girls by mentors. It is considered as one intervention and not separate as indicated.
	Safe spaces for girls/young women (10-24 years)
	Safe Space	Ap	Each group has their own name. Currently considering a name for all. However all girls understand the term "safe spaces". Preparation included identifying mentors and spaces.					Prep	Prep	Prep	Prep	Prep	Imp	Imp	Imp	Imp	Imp	Imp	Imp	Imp	Imp	Imp	Imp	Imp	Imp	Imp	Imp
	Mentor programme
	Mentors	Ap						Prep	Prep	Prep	Prep	Imp	Imp	Imp	Imp	Imp	Imp	Imp	Imp	Imp	Imp	Imp	Imp	Imp	Imp	Imp	Imp
	Social Assets programmes	Ap						Prep	Prep	Prep	Prep	Prep	Imp	Imp	Imp	Imp	Imp	Imp	Imp	Imp	Imp	Imp	Imp	Imp	Imp	Imp	Imp
	ASPIRES	N/A	Offers training to facilitators on capacity buiding, financial capability and enterpreneurship
1e	Post-violence care
	Health related services after an experience of violence	Ap	Through linkage					Imp	Imp	Imp	Imp	Imp	Imp	Imp	Imp	Imp	Imp	Imp	Imp	Imp	Imp	Imp	Imp	Imp	Imp	Imp	ImpNP
	Legal post-violence care	Ap	Through linkage					Imp	Imp	Imp	Imp	Imp	Imp	Imp	Imp	Imp	Imp	Imp	Imp	Imp	Imp	Imp	Imp	Imp	Imp	Imp	ImpNP
2	Interventions to mobilise communities
2a	School-based programmes
	HIV education in school	N/A	Same as HCBF
	Healthy Choices
	For a Better Future (HCBF)	Ap									Prep	Imp	Imp	Imp	Imp	Imp	Imp	Imp	Imp	Imp	Imp	Imp	Imp	Imp	Imp	Imp	ImpNP
	My Health My Choice (MHMC)	Ap	Done in safe spaces								Prep	Imp	Imp	Imp	Imp	Imp	Imp	Imp	Imp	Imp	Imp	Imp	Imp	Imp	Imp	Imp	ImpNP
	Life Skills education	N/A	Is done under HCBF and MHMC								Prep	Imp	Imp	Imp	Imp	Imp	Imp	Imp	Imp	Imp	Imp	Imp	Imp	Imp	Imp	Imp	ImpNP
	UNESCO's comprehensive sex education	N/A	Government's responsibility, to be mainstreamed into school cirriculum
	Violence prevention education	Ap	Is done under HCBF & MHMC. /MHC done in safe spaces, has condom component								Prep	Imp	Imp	Imp	Imp	Imp	Imp	Imp	Imp	Imp	Imp	Imp	Imp	Imp	Imp	Imp	ImpNP
	Gender-norms education	Ap	Is done under HCBF & MHMC								Prep	Imp	Imp	Imp	Imp	Imp	Imp	Imp	Imp	Imp	Imp	Imp	Imp	Imp	Imp	Imp	ImpNP
2b	Community-based programmes
	Violence prevention programmes	Ap	Applicable under SASA!					Prep	Prep	Imp	Imp	Imp	Imp	Imp	Imp	Imp	Imp	Imp	Imp	Imp	Imp	Imp	Imp	Imp	Imp	Imp	Imp
	Gender norms and perceptions (e.g. SASA!)	Ap	Applicable under SASA! not Stepping Stones					Prep	Prep	Imp	Imp	Imp	Imp	Imp	Imp	Imp	Imp	Imp	Imp	Imp	Imp	Imp	Imp	Imp	Imp	Imp	Imp
3	Interventions to strengthen families
3a	Parenting / caregiving programs
	Parent/caregiver positive caregiving programme	N/A	This is within Families Matter, not separate
	Families Matter!	Ap						Prep	Prep	Prep	Imp	Imp	Imp	Imp	Imp	Imp	Imp	Imp	Imp	Imp	Imp	Imp	Imp	Imp	Imp	Imp	ImpNP
	Training for parents/caregivers to provide psychosocial support for AGYW	N/A	No curriculum developed
3b	Cash transfers		Targets AGYW through family/ a HH level intervention
	Cash transfers to families and households (15 to 17 years)	Ap											Prep	Prep	Prep	Prep	Prep	Prep	Imp	Imp	Imp	Imp	Imp	Imp	Imp	Imp	Imp
	Cash transfers to AGYW (18 to 24 years)	Ap											Prep	Prep	Prep	Prep	Prep	Prep	Imp	Imp	Imp	Imp	Imp	Imp	Imp	Imp	Imp
3c	Education subsidies
	Educational subsidies to help girls stay in school	Ap	There were girls who transitioned from one child at a time program (funded by CDC).	non	non	non	non	Imp	Imp	Imp	Imp	Imp	Imp	Imp	Imp	Imp	Imp	Imp	Imp	Imp	Imp	Imp	Imp	Imp	Imp	Imp	Imp
	Support for school fees, uniforms, books, or stationary, sanitary pads and undergarments	Ap	There were girls who transitioned from one child at a time program (funded by CDC), mainly for secondary school	non	non	non	non	Imp	Imp	Imp	Imp	Imp	Imp	Imp	Imp	Imp	Imp	Imp	Imp	Imp	Imp	Imp	Imp	Imp	Imp	Imp	Imp
3d	Combination socio-economic approaches/…next cohort to start in May
	Vocational skills training	Ap	Girls carried from a previous program that started in 2013	non	non	non	non	Prep	Imp	Imp	Imp	Imp	Imp	Imp	Imp	Imp	Imp	Imp	Imp	Imp	Imp	Imp	Imp	Imp	Imp	Imp	Imp
	Business/entrepreneurial training	Ap	Used ASPIRES model											Prep	Prep	Imp	Imp	Imp	Imp	Imp	Imp	Imp	Imp	Imp	Imp	Imp	ImpNP
	Protective Assets model	N/A	Social asset building
3e	Total economic strengthening
	Microfinance program (business start up/micro credit)	Ap												Prep	Prep	Prep	Prep	Prep	Prep	Prep	Prep	Prep	Prep	Prep	Prep	Prep	Imp
	Financial literacy /capability training for AGYW	Ap	Under financial capability											Prep	Prep	Imp	Imp	Imp	Imp	Imp	Imp	Imp	Imp	Imp	Imp	Imp	ImpNP
	Savings group/table banking	Ap	Output of financial capability											Prep	Prep	Prep	Prep	Prep	Prep	Prep	Prep	Prep	Prep	Prep	Prep	Imp	Imp
4	Interventions for Male Partners of AGYW
4a	Targeted HIV testing & counseling for male partners
	Facility based (PITC, VTC)	N/A
	Mobile clinic HIV testing ( MSP outreach)	Ap	(PNS-men and women MSP-Men Testing in safe spaces)											Prep	Prep	Prep	Prep	Prep	Imp	Imp	Imp	ImpNP	ImpNP	Imp	Imp	Imp	Imp
	Home based HIV testing	N/A
	Family testing	N/A
	Self-testing	Ap	Same as AGYWs
	Partner testing	Ap	Same as AGYWs
	Through work/employment (only identification and testing done on first contact, don’t do follow up)	Ap												Prep	Prep	Prep	Prep	Prep	Imp	Imp	Imp	ImpNP	ImpNP	Imp	Imp	Imp	Imp
4b	Condom promotion & provision for male partners
	Condom provision in community	Ap	Continuous. Same as girls	non	non	non	non	Imp	Imp	Imp	Imp	Imp	Imp	Imp	Imp	Imp	Imp	Imp	Imp	Imp	Imp	Imp	Imp	Imp	Imp	Imp	Imp
4c	Linkage to ART
	Linkage into ART	Ap	Done through linking											Prep	Prep	Prep	Prep	Prep	Imp	Imp	Imp	Imp	Imp	Imp	Imp	Imp	Imp
	Support for adherence to ART	Ap	Done through linking											Prep	Prep	Prep	Prep	Prep	Imp	Imp	Imp	Imp	Imp	Imp	Imp	Imp	Imp
4d	Linkage to VMMC
	VMMC	Ap	Done by linking and will start after male partner characterisation/ done by some groups, ongoing for others, will end at different points in time, done in 2 sessions maximum											Prep	Prep	Prep	Prep	Prep	Imp	ImpNP	ImpNP	ImpNP	ImpNP	ImpNP	ImpNP	Imp	ImpNP
4e	Violence reduction and gender norms
	Violence reduction related training or education	Ap	Done as part of SASA! Same as AGYWs					Prep	Prep	Imp	Imp	Imp	Imp	Imp	Imp	Imp	Imp	Imp	Imp	Imp	Imp	Imp	Imp	Imp	Imp	Imp	Imp
	SASA! Program to reduce violence (Start Awareness Support Action)	Ap	Done as part of SASA! Same as AGYWs					Prep	Prep	Imp	Imp	Imp	Imp	Imp	Imp	Imp	Imp	Imp	Imp	Imp	Imp	Imp	Imp	Imp	Imp	Imp	Imp
	Gender norms related programmes for men	Ap	Done as part of SASA! Same as AGYWs					Prep	Prep	Imp	Imp	Imp	Imp	Imp	Imp	Imp	Imp	Imp	Imp	Imp	Imp	Imp	Imp	Imp	Imp	Imp	Imp
	Media and Policy Context
	MTV's Shuga series	Ap	Plan to incorporate in MHMC																			Prep	Imp	Imp	Imp	Imp	ImpNP
	Other major TV/radio/social media campaigns	Ap	Working with Koch FM (radio) to tell them about work being done. Preparation included providing them with fuel, preparing radio discussions. This does not happen continuously. International day of the girl child, done in December. World AIDS day, supported it.				Imp	Imp	Stop	Stop	Stop	Stop	Stop	Stop	Stop	Stop	Stop	Imp	Imp	ImpNP	ImpNP	ImpNP	ImpNP	ImpNP	ImpNP	ImpNP	ImpNP
	Official national roll-out of PrEP	N/A
	Major policy changes	Ap	AGYWs ambassadors (selected from November) who attend county meetings and International Days-Day of African Child, Internationa Day of the Girl Child to speak about girls child. They are part of the County Technical Working Group. They attended meetings with policy makers. National Youth Advocacy Council formed, 1st meeting held in December 2016, meetings will be done quarterly, purpose is to biu…			Prep	Prep	Imp	Imp	Imp	Imp	Imp	Imp	Imp	Imp	Imp	Imp	Imp	Imp	ImpNP	ImpNP	ImpNP	Imp	ImpNP	ImpNP	ImpNP	ImpNP
	General elections	N/A
