# Supplementary material for: Translating DREAMS into practice: Early lessons from implementation in six settings
Source: PLoS One. 2018 Dec 13;13(12):e0208243. doi: 10.1371/journal.pone.0208243 (PMC6292585; doi:10.1371/journal.pone.0208243)
Supplement: S2 Table — (XLSX) [file pone.0208243.s017.xlsx]

## Sheet: Data extraction sheet 
	S2 Table. Data extraction sheet
	Questions / Issues to summarise per site	Data source (please indicate where these views are coming from)
	Setting the context
1	What was the approach used in the site? How did it happen in the site? i.e., the multisectoral approach. List which sectors were involved and the processes of getting their buy-in & coordination? Focus on the district level info.	District stakeholder interviews; Review of DREAMS tools: mapping and district prioritisation, DREAMS primary package and situation-based service packages for Keny, Reflection sessions with programme managers of DREAMS IPs, Key informant interviews with IPs
2	Description of the study setting (for the Kenya team and Zim team)- urban, rural, slums	Site-based
3	IP selection - who is working in the site?	District stakeholder interviews, Review of DREAMS tools: mapping and district prioritisation, Reflection sessions with programme managers of DREAMS IPs, Key informant interviews with IPs, Community mapping exercise to identify hotspots where young women sell sex and/or for recruitment of participants and/or understanding the social context in which interventions are delivered, Participant observa…
4	Who funded which IPs?	Reflection sessions with programme managers of DREAMS IPs, Key informant interviews with IPs, Review of DREAMS documents: DREAMS monitoring and evaluation (M&E) Framework for South Africa, Review of DREAMS documents: Service uptake forms for all Kenya IPs, DREAMS minimum package and situation-based service packages for Kenya,
5	Who are the US Govt-funded M&E partners and briefly describe the indicators the IPs were expected to report on?	Review of DREAMS documents: DREAMS monitoring and evaluation (M&E) Framework for South Africa, Centralised M&E database for IP reporting (DIMES), Review of DREAMS tools: centralised M&E database for IP reporting of DREAMS enrolments and services provided in Kenya, Centralised M&E database in DHIS2 for IP reporting of DREAMS services & referrals
6	What package of interventions is being rolled out in your district? (Implementation framework)	Review of DREAMS documents: DREAMS monitoring and evaluation (M&E) Framework for South Africa, Centralised M&E database for IP reporting (DIMES), Review of DREAMS tools: centralised M&E database for IP reporting of DREAMS enrolments and services provided in Kenya, Centralised M&E database in DHIS2 for IP reporting of DREAMS services & referrals
7	What are the targets for sub-popuations, AGYW (and boys / male partners?), and recruitment strategy for beneficiaries in each district?	District stakeholder interviews, Reflection sessions with programme managers of DREAMS IPs, Key informant interviews with IPs; country DREAMS plans
8	Targeting of places	District stakeholder interviews, Review of DREAMS tools: mapping and district prioritisation, Reflection sessions with programme managers of DREAMS IPs, Key informant interviews with IPs, Community mapping exercise to identify hotspots where young women sell sex and/or for recruitment of participants and/or understanding the social context in which interventions are delivered
	Experiences (of both the evaluator and the receipients) - On the ground
	Emerging impressions to date
	Challenges (both the evaluators perspective and the recepients)
9	Layering of services - positive or negative experiences	In-depth interviews with beneficiaries and IPs, Community discussions, Group discussions with learners/students, Stakeholder interviews with local and district municipality, government departments including health and social development, Community mapping exercises, Key informant interviews with DREAMS IPs, village chiefs, youth leaders, and service providers, In-depth interviews with cohorts of …
10	Referrals – and individual AGYW’s contact with services - introduction of innovations eg DREAMS Passport	Review of DREAMS documents: Service uptake forms for all Kenya IPs (made available July 2017); DREAMS minimum package and situation-based service packages for Kenya (available Aug 2017) Review of DREAMS documents: DREAMS Screening and Referral Guidelines, Referral protocol, DREAMS Service Passport, centralised M&E database in DHIS2 for IP reporting of DREAMS services & referrals, Ministry of Heal…
11	Targets - (to pick up on this and its impact on territorial, conflicts, layering, referral) - reporting on DIMES , competition, pressure etc	Review of DREAMS documents: DREAMS monitoring and evaluation (M&E) Framework for South Africa, Centralised M&E database for IP reporting (DIMES), Review of DREAMS tools: centralised M&E database for IP reporting of DREAMS enrolments and services provided in Kenya, Centralised M&E database in DHIS2 for IP reporting of DREAMS services & referrals, Review of DREAMS tools: mapping and district priori…
12	Engaging community beyond beneficiaries (all sites)	Semi structured in-depth interviews with beneficiaries and IPs, Community discussions, Group discussions with learners/students, Stakeholder interviews with local and district municipality, government departments including health and social development, Community mapping exercises, Key informant interviews with DREAMS IPs, village chiefs, youth leaders, and service providers, In-depth interviews …
13	Hostility - describe any forms of subtle hostilities/conflicts if applicable
	o Hostility related to DREAMS and perceived unfairness of access to funding (especially for ABYM)
	Challenges faced by the community that contribute to the disruption of the implementation process
14	Terms and concepts - eg Safe spaces - SA and Kenya and Zimbabwe, eg Kenya - active, in SA concept still to be explored - rather venues for sessions, Zimbabwe?
15	o Continuity of funding for IPs on annual basis and beyond 2017. Uncertainity of continuity of DREAMS after funding? What is the impression on the ground - and possible effects on the ground? Sustainability of activities, functioning of CBOs/IPs, DREAMS Girls for receipients eg Kenya educational subsidies - what happens after DREAMS especially for former drop-outs who have been taken back to scho…
16	Coordination challenges - established vs new IPs, between IPs, between sectors etc
	Opportunities (both the evaluators perspective and the recepients)
17	Potential to support beneficiaries to remain HIV negative with varied/layered support
18	Going beyond single intervention approach eg VCT
19	Setting up infrastructure to deal with other health issues for AGYW in particular but also for community in general, e.g., PreP
